# Supplementary material for: Risk Assessment Matrices for Workplace Hazards: Design for Usability
Source: Int J Environ Res Public Health. 2022 Feb 27;19(5):2763. doi: 10.3390/ijerph19052763 (PMC8910355; doi:10.3390/ijerph19052763)
Supplement: Supplementary file 1 [file ijerph-19-02763-s001.zip]

Archive with 1 entries (1 files):
- ijerph-1539710-supplementary.xlsx
