# Supplementary material for: Risk Assessment Matrices for Workplace Hazards: Design for Usability
Source: Int J Environ Res Public Health. 2022 Feb 27;19(5):2763. doi: 10.3390/ijerph19052763 (PMC8910355; doi:10.3390/ijerph19052763)
Supplement: Supplementary file 1 [file ijerph-19-02763-s001.zip › ijerph-1539710-supplementary.xlsx]

## Sheet: Sheet1
Table S1: Ratings of Probability and Likelihood Terms
Part 1 of 2	Rating by Participants 1–16
Certain	90	100	100	100	74	100	100	100	100	100	100	100	95	100	38	100
Highly Probable	80	80	90	83	82	93	90	85	90	86	70	88	96	95	87	85
Almost Certain	80	100	95	94	92	93	90	95	90	96	95	99	90	80	100	95
Highly Likely	70	80	90	81	100	74	80	80	90	76	80	88	90	90	78	90
Probable	50	70	51	51	31	73	60	60	100	71	60	67	80	80	50	30
Likely	40	50	51	92	72	89	55	65	70	51	65	65	88	90	52	60
SW Likely	25	30	60	50	30	35	60	60	30	31	35	44	70	75	33	30
SW Unlikely	5	30	40	36	55	18	30	40	10	26	10	45	40	15	25	20
Unlikely	10	20	21	48	10	25	25	15	15	32	50	10	7	20	25	5
Improbable	5	10	49	16	7	15	10	15	11	10	21	10	10	5	22	15
Mod. Likely	40	50	70	71	53	64	65	75	50	46	60	49	80	70	57	50
Extremely Unlikely	10	0	5	7	81	0	10	90	100	4	5	11	20	5	0	5
Extremely Likely	75	80	10	92	79	70	80	90	100	87	85	96	99	95	92	85
SW Probable	60	20	60	50	44	57	55	60	50	51	65	72	75	50	60	75
SW Improbable	30	20	40	33	16	18	40	20	10	21	15	27	40	20	19	20
Remote	5	5	10	16	5	10	7	10	7	50	50	37	80	2	17	10
Fairly Normal	10	50	50	49	83	69	55	50	10	51	75	51	50	70	4	25
Mod. Probable	35	50	80	74	59	72	75	75	50	51	60	45	50	55	53	50
Extreme Prob.	90	90	95	97	92	100	95	95	100	86	85	94	98	97	97	100
Extreme Improb.	20	5	10	0	7	10	5	4	5	16	25	2	3	100	5	5
Part 2	Rating by Participants 17–33
Certain	100	100	100	100	100	95	100	100	100	93	91	76	100	100	96
Highly Probable	100	95	90	95	84	80	90	87	89	100	78	100	70	96
Almost Certain	94	92	93	90	95	90	96	95	99	90	96	86	76	70	99	100	95
Highly Likely	100	80	85	80	80	88	80	90	79	95	100	60	95	70	92
Probable	91	55	90	90	70	68	60	50	77	54	80	55	81	50	71
Likely	91	70	80	80	70	83	60	60	51	87	90	50	75	30	50
SW Likely	81	60	35	70	45	46	40	40	54	23	70	30	40	30	50
SW Unlikely	10	35	25	30	40	26	30	10	10	34	15	4	31	25	10	14
Unlikely	10	5	24	25	20	39	17	38	20	5	20
Improbable	15	5	21	20	10	6	28	19	5	10	10
Mod. Likely	52	30	50	70	55	53	50	50	67	55	82	50	60	60	31
Extreme Unlikely	10	5	5	5	6	10	9	7	10	5	10	10
Extreme Likely	100	95	90	100	95	93	90	100	84	91	91	85	90	90
SW Probable	70	55	83	50	50	71	50	86	35	68	30	51
SW Improbable	81	40	20	30	30	40	40	20	34	22	46	20	42	10	19
Remote	51	10	30	10	5	61	20	50	17	79	25	30	30	14
Fairly Normal	81	85	35	80	70	59	50	30	51	42	90	35	80	50	70
Mod. Probable	82	75	55	70	55	78	70	60	75	48	91	44	56	40
Extreme Prob.	100	95	95	90	95	100	90	90	89	95	97	95	99	80	91
Extreme Improb.	5	11	10	18	91	8	6	5	5
Table S2: Ratings of Exposure Terms
Part 1 of 2	Rating by Participants 1–15
Daily2	90	75	100	100	100	100	90	100	81	85	50	95	100	87	75
V_freq2	70	80	80	84	70	77	86	85	2	82	90	71	95	80	89
RegExp2	36	60	75	66	100	81	75	60	95	50	65	72	90	55	66
Freq2	20	70	51	78	58	65	81	80	95	70	85	55	90	70	51
Week2	81	70	60	73	78	80	81	80	85	71	70	72	90	20	70
S_freq2	50	60	60	63	54	66	65	60	95	51	55	57	71	33	43
Month2	20	40	25	50	44	50	61	50	75	40	30	30	25	3	49
Occ2	10	10	20	45	31	34	25	40	10	32	30	19	75	15	31
Annual2	20	10	10	17	18	20	25	20	50	11	10	13	10	1	7
Infreq2	10	49	23	10	11	41	20	2	21	20	24	10	5	31	1
Seldom2	5	5	10	45	11	11	16	15	5	15	10	10	20	2	72
Rarely2	2	5	13	4	7	5	2	11	5	10	10	4	9	61	5
V_infr2	5	10	10	11	12	26	5	10	2	6	15	15	5	2	3
S_infreq2	15	20	25	31	35	37	35	30	2	15	20	30	40	10	10
Part 2	Rating by Participants 16–31
Daily2	91	75	95	75	95	100	100	100	99	93	100	70	100	90	91
V_freq2	75	91	90	95	90	90	92	80	80	82	99	93	65	81	70	91
RegExp2	60	81	85	95	80	90	75	70	100	86	90	90	23	82	100
Freq2	75	90	75	85	70	90	77	60	100	74	89	80	57	63	80	71
Week2	50	72	50	5	80	61	50	50	78	95	50	60	43	90	24
S_freq2	15	63	60	50	70	70	55	50	70	70	71	25	62	63	60	21
Month2	30	53	25	25	35	75	58	30	50	63	51	23	60	59	70	15
Occ2	30	82	25	10	60	85	55	20	60	78	46	41	14	51	100	30
Annual2	20	20	9	5	25	70	30	10	50	50	64	5	26	20	10
Infreq2	61	35	5	10	20	32	30	60	24	23	38	23	18	10
Seldom2	5	91	7	5	10	10	15	10	30	30	12	10	15	15	10	11
Rarely2	5	10	5	6	10	20	11	6	5	9
V_infr2	1	82	5	10	10	5	10	10	20	6	17	9	12	93
S_infreq2	25	93	40	20	60	20	27	40	60	27	48	20	25	31	20
Table S3: Ratings of Severity Terms
Part 1 of 2
Catastrophic	100	100	100	100	100	100	100	100	100	95	96	95	100	99	100	100
Perm. Inj/Ill	60	90	80	75	100	66	90	90	100	80	90	93	92	95	100
Severe Loss	80	100	100	79	75	82	70	90	100	87	75	70	94	95	100	90
Critical	56	60	80	84	86	93	80	85	100	91	68	88	88	70	77	90
Severe	80	80	75	74	40	80	70	90	90	71	75	70	86	90	85	80
Serious	60	70	60	63	41	58	50	75	90	71	65	60	86	90	84	70
Med. Treatment	50	50	50	71	20	20	60	70	100	76	65	50	80	90	80	60
Moderate	40	50	50	49	12	50	40	50	50	50	50	50	50	50	9	50
First Aid Case	5	20	33	19	9	20	10	30	30	36	20	9	24	80	11	20
Marginal	15	10	20	22	3	34	15	10	30	26	10	21	40	15	30	30
Minor	15	10	20	20	13	23	20	25	10	20	10	20	20	20	20	20
Negligible	5	5	5	8	13	10	10	5	2	90	10	10	100	10	10	5
Insignificant	10	10	0	11	5	10	5	5	6	0	5	85	5	5	5	5
Death	100		100	100	100	100	100	100	100	100	99	100	100	100	100	100															100	100	100
Major Damage	85	83	70	100	70	30	70	80	80	90	80	70	50	32	60	85															77	80	74	86
Minor Damage	20	12	20	19	20	20	25	10	45	50	9	30	10	23	20	18															21	25	30	20
Part 2
Catastrophic	90	100	100	95	100	90	100	90	100	69	95	100	100	91	100	85	91
Perm. Inj/Ill	80	100	70	90	100	90	85	100	100	100	95	92	100	93	100	100	85
Severe Loss	100	85	90	70	90	100	90	85	80	80	65	78	91	91	75	80	70	85
Critical	100	90	90	70	80	93	90	60	70	60	63	60	93	82	70	80	50	86
Severe	100	65	90	70	80	84	80	75	80	90	51	75	54	80	75	80	80	75
Serious	81	60	90	70	70	100	80	80	70	80	55	66	77	70	53	85	50	85
Med. Treatment	81	70	50	50	50	75	70	60	60	70	40	42	42	30	40	60	40	30
Moderate	51	35	40	50	50	71	60	50	50	50	27	45	60	41	22	50	45	30
First Aid Case	10	25	30	40	10	34	60	30	30	10	23	30	7	51	30	50	10	25
Marginal	21	15	40	25	50	36	20	19	30	14	48	32	29	16	60	20	14
Minor	15	20	25	10	50	50	10	20	10	21	10	17	40	16	30	30	20
Negligible	52	15	5	5	30	19	10	47	72	15	10	30	10
Insignificant	18	15	5	10	0	8	6	0	30	9
Death	100	100	100	100	100	100	100	100	100	100	100	100	100	92	100	100	100
Major Damage	62	36	70	70	71	60	90	75	83	62	70	80	85	90
Minor Damage	30	15	25	29	19	20	20	20	29	15	20	30	30	30
